# Supplementary material for: Salinity and Heavy Metal Tolerance, and Phytoextraction Potential of Ranunculus sceleratus Plants from a Sandy Coastal Beach
Source: Life (Basel). 2022 Nov 23;12(12):1959. doi: 10.3390/life12121959 (PMC9782882; doi:10.3390/life12121959)
Supplement: Supplementary file 1 [file life-12-01959-s001.zip]

Archive with 1 entries (1 files):
- life-2034454-supplementary.pdf
